# Supplementary material for: The central proline rich region of POB1/REPS2 plays a regulatory role in epidermal growth factor receptor endocytosis by binding to 14-3-3 and SH3 domain-containing proteins
Source: BMC Biochem. 2008 Jul 22;9:21. doi: 10.1186/1471-2091-9-21 (PMC2494995; doi:10.1186/1471-2091-9-21)
Supplement: Additional file 3 — POB1 scanning: SH3 binding. This file provides additional data to Fig. 3A. Scanning of the POB1 proline-rich from Pro308 to Val365, with the SH3 domain of Amphihphysin II (No 2-38), Grb2 carboxy-terminal SH3 (No. 39-76) and GST (No.77-114) as negative control. The sequence of the peptides is reported. Signal intensity of binding is reported in column labeled QL, as arbitrary units. Best binders are shown in red. [file 1471-2091-9-21-S3.xls]

## Sheet: Sheet1
No	SH3-domain	Intensity [QL]	PEPTIDE		Additional file 5 Scanning of POB1proline-rich from P308 to V365
1	AMPII_SH3	94014	PKDSNSLKARPRS
2	AMPII_SH3	60582	SNSLKARPRSRSY
3	AMPII_SH3	71472	LKARPRSRSYSST
4	AMPII_SH3	37744	RPRSRSYSSTSIE
5	AMPII_SH3	12758	SRSYSSTSIEEAM
6	AMPII_SH3	5220	YSSTSIEEAMKRG
7	AMPII_SH3	5220	TSIEEAMKRGEDP
8	AMPII_SH3	6230	EEAMKRGEDPPTP
9	AMPII_SH3	119188	MKRGEDPPTPPPR
10	AMPII_SH3	79150	GEDPPTPPPRPQK
11	AMPII_SH3	90714	PPTPPPRPQKTHS
12	AMPII_SH3	42128	PPPRPQKTHSRAS
13	AMPII_SH3	10428	RPQKTHSRASSLD
14	AMPII_SH3	21518	KTHSRASSLDLNK
15	AMPII_SH3	15324	SRASSLDLNKVFQ
16	AMPII_SH3	8866	SSLDLNKVFQPSV
17	AMPII_SH3	54464	GSTcontrol
18	AMPII_SH3	64294	AMP control
19	AMPII_SH3	83828	SH3 control
20	AMPII_SH3	88772	PKDSNSLKARPRS
21	AMPII_SH3	53400	SNSLKARPRSRSY
22	AMPII_SH3	54450	LKARPRSRSYSST
23	AMPII_SH3	33058	RPRSRSYSSTSIE
24	AMPII_SH3	12942	SRSYSSTSIEEAM
25	AMPII_SH3	5220	YSSTSIEEAMKRG
26	AMPII_SH3	5220	TSIEEAMKRGEDP
27	AMPII_SH3	7524	EEAMKRGEDPPTP
28	AMPII_SH3	115078	MKRGEDPPTPPPR
29	AMPII_SH3	92378	GEDPPTPPPRPQK
30	AMPII_SH3	81764	PPTPPPRPQKTHS
31	AMPII_SH3	50332	PPPRPQKTHSRAS
32	AMPII_SH3	11762	RPQKTHSRASSLD
33	AMPII_SH3	28772	KTHSRASSLDLNK
34	AMPII_SH3	17002	SRASSLDLNKVFQ
35	AMPII_SH3	10468	SSLDLNKVFQPSV
36	AMPII_SH3	67166	GSTcontrol
37	AMPII_SH3	73244	AMP control
38	AMPII_SH3	90998	SH3 control
39	GRB2_C_SH3	11728	PKDSNSLKARPRS
40	GRB2_C_SH3	27606	SNSLKARPRSRSY
41	GRB2_C_SH3	23384	LKARPRSRSYSST
42	GRB2_C_SH3	18676	RPRSRSYSSTSIE
43	GRB2_C_SH3	8540	SRSYSSTSIEEAM
44	GRB2_C_SH3	5220	YSSTSIEEAMKRG
45	GRB2_C_SH3	5236	TSIEEAMKRGEDP
46	GRB2_C_SH3	7382	EEAMKRGEDPPTP
47	GRB2_C_SH3	99234	MKRGEDPPTPPPR
48	GRB2_C_SH3	62292	GEDPPTPPPRPQK
49	GRB2_C_SH3	76954	PPTPPPRPQKTHS
50	GRB2_C_SH3	43104	PPPRPQKTHSRAS
51	GRB2_C_SH3	9810	RPQKTHSRASSLD
52	GRB2_C_SH3	17276	KTHSRASSLDLNK
53	GRB2_C_SH3	11066	SRASSLDLNKVFQ
54	GRB2_C_SH3	11608	SSLDLNKVFQPSV
55	GRB2_C_SH3	116364	GSTcontrol
56	GRB2_C_SH3	29462	AMP control
57	GRB2_C_SH3	105452	SH3 control
58	GRB2_C_SH3	12022	PKDSNSLKARPRS
59	GRB2_C_SH3	25446	SNSLKARPRSRSY
60	GRB2_C_SH3	20036	LKARPRSRSYSST
61	GRB2_C_SH3	18644	RPRSRSYSSTSIE
62	GRB2_C_SH3	10166	SRSYSSTSIEEAM
63	GRB2_C_SH3	5220	YSSTSIEEAMKRG
64	GRB2_C_SH3	5232	TSIEEAMKRGEDP
65	GRB2_C_SH3	7646	EEAMKRGEDPPTP
66	GRB2_C_SH3	85280	MKRGEDPPTPPPR
67	GRB2_C_SH3	65128	GEDPPTPPPRPQK
68	GRB2_C_SH3	71196	PPTPPPRPQKTHS
69	GRB2_C_SH3	56112	PPPRPQKTHSRAS
70	GRB2_C_SH3	8694	RPQKTHSRASSLD
71	GRB2_C_SH3	20064	KTHSRASSLDLNK
72	GRB2_C_SH3	11886	SRASSLDLNKVFQ
73	GRB2_C_SH3	10386	SSLDLNKVFQPSV
74	GRB2_C_SH3	106480	GSTcontrol
75	GRB2_C_SH3	31738	AMP control
76	GRB2_C_SH3	102284	SH3 control
77	GST	8970	PKDSNSLKARPRS
78	GST	7764	SNSLKARPRSRSY
79	GST	7972	LKARPRSRSYSST
80	GST	12414	RPRSRSYSSTSIE
81	GST	6800	SRSYSSTSIEEAM
82	GST	5224	YSSTSIEEAMKRG
83	GST	5220	TSIEEAMKRGEDP
84	GST	5220	EEAMKRGEDPPTP
85	GST	6774	MKRGEDPPTPPPR
86	GST	6246	GEDPPTPPPRPQK
87	GST	8380	PPTPPPRPQKTHS
88	GST	8994	PPPRPQKTHSRAS
89	GST	8490	RPQKTHSRASSLD
90	GST	11012	KTHSRASSLDLNK
91	GST	10620	SRASSLDLNKVFQ
92	GST	7038	SSLDLNKVFQPSV
93	GST	54780	GSTcontrol
94	GST	14982	AMP control
95	GST	8894	SH3 control
96	GST	9356	PKDSNSLKARPRS
97	GST	7800	SNSLKARPRSRSY
98	GST	8340	LKARPRSRSYSST
99	GST	10570	RPRSRSYSSTSIE
100	GST	7524	SRSYSSTSIEEAM
101	GST	5602	YSSTSIEEAMKRG
102	GST	5220	TSIEEAMKRGEDP
103	GST	5220	EEAMKRGEDPPTP
104	GST	6044	MKRGEDPPTPPPR
105	GST	6576	GEDPPTPPPRPQK
106	GST	8284	PPTPPPRPQKTHS
107	GST	8760	PPPRPQKTHSRAS
108	GST	8938	RPQKTHSRASSLD
109	GST	10942	KTHSRASSLDLNK
110	GST	11186	SRASSLDLNKVFQ
111	GST	7668	SSLDLNKVFQPSV
112	GST	50512	GSTcontrol
113	GST	13946	AMP control
114	GST	8434	SH3 control
115	Bkg	5336
	Sum	3553462
