# Supplementary material for: The central proline rich region of POB1/REPS2 plays a regulatory role in epidermal growth factor receptor endocytosis by binding to 14-3-3 and SH3 domain-containing proteins
Source: BMC Biochem. 2008 Jul 22;9:21. doi: 10.1186/1471-2091-9-21 (PMC2494995; doi:10.1186/1471-2091-9-21)
Supplement: Additional file 4 — POB1 338–352 Alanine scanning. Additional data to Fig. 3B. Alanine Scanning Mutagenesis of the region POB1 338-PPTPPPRPQKTHSRA-352. The mutagenized peptides are indicated in the first column. The signal intensity obtained by probing with each SH3 domain or the GST alone is reported in second column. The intensity belonging to mutagenized peptides that have lost binding are in red. [file 1471-2091-9-21-S4.xls]

## Sheet: Sheet1
ALANINE SCANNING		AMPHIPHYSIN-30sec		Additional file 6 Alanine Scanning of fragment P338 to A352
P338-A352
PPTPPPRPQKTHSRAB		574154
APTPPPRPQKTHSRAB		441975
PATPPPRPQKTHSRAB		158659	P339A
PPAPPPRPQKTHSRAB		373310
PPTAPPRPQKTHSRAB		448913
PPTPAPRPQKTHSRAB		328727
PPTPPARPQKTHSRAB		432846
PPTPPPAPQKTHSRAB		12813.7	R344A
PPTPPPRAQKTHSRAB		627152
PPTPPPRPAKTHSRAB		448710
PPTPPPRPQATHSRAB		268083
PPTPPPRPQKAHSRAB		358966
PPTPPPRPQKTASRAB		427716
PPTPPPRPQKTHARAB		435646
PPTPPPRPQKTHSAAB		401805
PPTPPPRPQKTHSRAB		433103
A		2054.3
A		608
A		885.4
LAKDLIVPRRPEWNB		285625
QRALAKDLIVPRRPB		459624
DLVIRPPRPPKVLGLB		206250
		GRB2SH3-30sec
PPTPPPRPQKTHSRAB		616593
APTPPPRPQKTHSRAB		679849
PATPPPRPQKTHSRAB		567182
PPAPPPRPQKTHSRAB		494308
PPTAPPRPQKTHSRAB		510412
PPTPAPRPQKTHSRAB		169441	P342A
PPTPPARPQKTHSRAB		514502
PPTPPPAPQKTHSRAB		74355.3	R344A
PPTPPPRAQKTHSRAB		183326
PPTPPPRPAKTHSRAB		513996
PPTPPPRPQATHSRAB		388292
PPTPPPRPQKAHSRAB		534068
PPTPPPRPQKTASRAB		492678
PPTPPPRPQKTHARAB		413801
PPTPPPRPQKTHSAAB		582119
PPTPPPRPQKTHSRAB		515603
A		1193.1
A		2175.2
A		1213.7
LAKDLIVPRRPEWNB		509954	GSTcontrol
QRALAKDLIVPRRPB		639285	GSTcontrol
DLVIRPPRPPKVLGLB		682786	GSTcontrol
		GST-30sec
PPTPPPRPQKTHSRAB		17152
APTPPPRPQKTHSRAB		29543
PATPPPRPQKTHSRAB		31691
PPAPPPRPQKTHSRAB		56896
PPTAPPRPQKTHSRAB		54240
PPTPAPRPQKTHSRAB		44875
PPTPPARPQKTHSRAB		39205
PPTPPPAPQKTHSRAB		12076
PPTPPPRAQKTHSRAB		24872.6
PPTPPPRPAKTHSRAB		21259.8
PPTPPPRPQATHSRAB		20404
PPTPPPRPQKAHSRAB		24717
PPTPPPRPQKTASRAB		13560
PPTPPPRPQKTHARAB		24173.1
PPTPPPRPQKTHSAAB		28030.6
PPTPPPRPQKTHSRAB		21233.5
A		2506.3
A		2174.7
A		2114.7
LAKDLIVPRRPEWNB		547578	GST control
QRALAKDLIVPRRPB		610500	GST control
DLVIRPPRPPKVLGLB		632070	GST control
