# Supplementary material for: The central proline rich region of POB1/REPS2 plays a regulatory role in epidermal growth factor receptor endocytosis by binding to 14-3-3 and SH3 domain-containing proteins
Source: BMC Biochem. 2008 Jul 22;9:21. doi: 10.1186/1471-2091-9-21 (PMC2494995; doi:10.1186/1471-2091-9-21)
Supplement: Additional file 5 — POB1 scanning: 14-3-3 binding. Additional data to Fig. 5A. The first three spot positions are positive control peptides. From spot No. 25 to No. 188 (row 2–8) are the POB1 peptides obtained by scanning the POB1 sequence from L181 to L521. From spot No. 193 to No. 228 are the peptides containing a phosphorylated serine or threonine in the eighth position, as indicated by a s/t. From No. 229 to No. 264 are the same peptides as above but bearing an unphosphorylated Ser or Threo, indicated by S/T. From No. 265 to No. 280 are controls. The peptides were challenged with 14-3-3 sigma fused to GST. Intensity is reported in arbitrary units. [file 1471-2091-9-21-S5.xls]

## Sheet: Sheet1
No	Area [pixel]	Intensity-Bkg [QL]	Intensity/Area [QL/pixel]	Intensity/Area-Bkg [QL/pixel]	Std. Quantity	Recalc. Quantity						Additional file 7 scan POB1 with 1433
1	1323	13941215	12306.9	10537.6	--	--		R R F R s L P A A H			control
2	1326	11222768	10233	8463.63	--	--		R R H R s A P G V R			control
3	1323	16237560	14042.6	12273.3	--	--		R R S R s F P V T F			control
4	1326	-87610	1703.27	-66.07	--	--
5	1325	-147730	1657.85	-111.49	--	--
6	1327	-134084	1668.3	-101.04	--	--
7	1325	-235279	1591.77	-177.57	--	--
8	1327	-222634	1601.57	-167.77	--	--
9	1327	-185255	1629.73	-139.6	--	--
10	1325	-234470	1592.38	-176.96	--	--
11	1328	-253553	1578.41	-190.93	--	--
12	1325	-131608	1670.01	-99.33	--	--
13	1331	53917.3	1809.85	40.51	--	--
14	1328	34891.3	1795.61	26.27	--	--
15	1329	148078	1880.76	111.42	--	--
16	1325	69347.3	1821.68	52.34	--	--
17	1329	7709	1775.14	5.8	--	--
18	1325	55496.3	1811.22	41.88	--	--
19	1331	-223402	1601.49	-167.85	--	--
20	1324	-387937	1476.34	-293	--	--
21	1331	-425714	1449.49	-319.85	--	--
22	1323	-434995	1440.54	-328.79	--	--
23	1333	68637.6	1820.83	51.49	--	--
24	1321	-399744	1466.73	-302.61	--	--
25	1323	1845601	3164.35	1395.01	--	--		L-S-Y-I-W-E-L-S-D-A-D-C-D-G-A
26	1327	537422	2174.33	404.99	--	--		Y-I-W-E-L-S-D-A-D-C-D-G-A-L-T
27	1323	-208292	1611.9	-157.44	--	--		W-E-L-S-D-A-D-C-D-G-A-L-T-L-P
28	1326	259037	1964.69	195.35	--	--		L-S-D-A-D-C-D-G-A-L-T-L-P-E-F
29	1325	115989	1856.88	87.54	--	--		D-A-D-C-D-G-A-L-T-L-P-E-F-C-A
30	1323	303428	1998.69	229.35	--	--		D-C-D-G-A-L-T-L-P-E-F-C-A-A-F
31	1324	1.28345e+06	2738.71	969.37	--	--		D-G-A-L-T-L-P-E-F-C-A-A-F-H-L
32	1323	1374845	2808.53	1039.19	--	--		A-L-T-L-P-E-F-C-A-A-F-H-L-I-V
33	1323	1066388	2575.38	806.04	--	--		T-L-P-E-F-C-A-A-F-H-L-I-V-A-R
34	1322	490178	2140.12	370.79	--	--		P-E-F-C-A-A-F-H-L-I-V-A-R-K-N
35	1323	133168	1870	100.66	--	--		F-C-A-A-F-H-L-I-V-A-R-K-N-G-Y
36	1322	239996	1950.88	181.54	--	--		A-A-F-H-L-I-V-A-R-K-N-G-Y-P-L
37	1326	1103931	2601.87	832.53	--	--		F-H-L-I-V-A-R-K-N-G-Y-P-L-P-E
38	1324	1.82188e+06	3145.39	1376.05	--	--		L-I-V-A-R-K-N-G-Y-P-L-P-E-G-L
39	1325	1.79684e+06	3125.45	1356.11	--	--		V-A-R-K-N-G-Y-P-L-P-E-G-L-P-P
40	1321	1.67274e+06	3035.61	1266.27	--	--		R-K-N-G-Y-P-L-P-E-G-L-P-P-T-L
41	1324	782510	2360.36	591.02	--	--		N-G-Y-P-L-P-E-G-L-P-P-T-L-Q-P
42	1321	258578	1965.08	195.74	--	--		Y-P-L-P-E-G-L-P-P-T-L-Q-P-E-Y
43	1327	67658.6	1820.33	50.99	--	--		L-P-E-G-L-P-P-T-L-Q-P-E-Y-L-Q
44	1320	-182262	1631.26	-138.08	--	--		E-G-L-P-P-T-L-Q-P-E-Y-L-Q-A-A
45	1327	119315	1859.25	89.91	--	--		L-P-P-T-L-Q-P-E-Y-L-Q-A-A-F-P
46	1317	135960	1872.57	103.23	--	--		P-T-L-Q-P-E-Y-L-Q-A-A-F-P-K-P
47	1327	328813	2017.13	247.79	--	--		L-Q-P-E-Y-L-Q-A-A-F-P-K-P-K-W
48	1316	684494	2289.47	520.13	--	--		P-E-Y-L-Q-A-A-F-P-K-P-K-W-D-C
49	1324	1.92728e+06	3224.99	1455.65	--	--		Y-L-Q-A-A-F-P-K-P-K-W-D-C-Q-L
50	1324	2.0874e+06	3345.93	1576.59	--	--		Q-A-A-F-P-K-P-K-W-D-C-Q-L-F-D
51	1325	931650	2472.47	703.13	--	--		A-F-P-K-P-K-W-D-C-Q-L-F-D-S-Y
52	1327	1.12201e+06	2614.86	845.52	--	--		P-K-P-K-W-D-C-Q-L-F-D-S-Y-S-E
53	1326	1464098	2873.49	1104.15	--	--		P-K-W-D-C-Q-L-F-D-S-Y-S-E-S-L
54	1326	524490	2164.88	395.54	--	--		W-D-C-Q-L-F-D-S-Y-S-E-S-L-P-A
55	1326	720271	2312.53	543.19	--	--		C-Q-L-F-D-S-Y-S-E-S-L-P-A-N-Q
56	1326	392083	2065.03	295.69	--	--		L-F-D-S-Y-S-E-S-L-P-A-N-Q-Q-P
57	1327	849958	2409.85	640.51	--	--		D-S-Y-S-E-S-L-P-A-N-Q-Q-P-R-D
58	1323	-140763	1662.94	-106.4	--	--		Y-S-E-S-L-P-A-N-Q-Q-P-R-D-L-N
59	1328	2.60706e+06	3732.48	1963.14	--	--		E-S-L-P-A-N-Q-Q-P-R-D-L-N-R-M
60	1323	2819655	3900.6	2131.26	--	--		L-P-A-N-Q-Q-P-R-D-L-N-R-M-E-K
61	1328	1.78733e+06	3115.22	1345.88	--	--		A-N-Q-Q-P-R-D-L-N-R-M-E-K-T-S
62	1325	3.64648e+06	4521.4	2752.06	--	--		Q-Q-P-R-D-L-N-R-M-E-K-T-S-V-K
63	1327	3.08375e+06	4093.19	2323.85	--	--		P-R-D-L-N-R-M-E-K-T-S-V-K-D-M
64	1324	3.17178e+06	4164.94	2395.6	--	--		D-L-N-R-M-E-K-T-S-V-K-D-M-A-D
65	1326	3965560	4759.96	2990.62	--	--		N-R-M-E-K-T-S-V-K-D-M-A-D-L-P
66	1324	3.49558e+06	4409.51	2640.17	--	--		M-E-K-T-S-V-K-D-M-A-D-L-P-V-P
67	1331	508957	2151.73	382.39	--	--		K-T-S-V-K-D-M-A-D-L-P-V-P-N-Q
68	1322	-229267	1595.92	-173.42	--	--		S-V-K-D-M-A-D-L-P-V-P-N-Q-D-V
69	1331	-168226	1642.95	-126.39	--	--		K-D-M-A-D-L-P-V-P-N-Q-D-V-T-S
70	1320	-491874	1396.71	-372.63	--	--		M-A-D-L-P-V-P-N-Q-D-V-T-S-D-D
71	1333	-525699	1374.97	-394.37	--	--		D-L-P-V-P-N-Q-D-V-T-S-D-D-K-Q
72	1319	-448415	1429.37	-339.97	--	--		P-V-P-N-Q-D-V-T-S-D-D-K-Q-A-L
73	1323	-212043	1609.07	-160.27	--	--		P-N-Q-D-V-T-S-D-D-K-Q-A-L-K-S
74	1327	-166936	1643.54	-125.8	--	--		Q-D-V-T-S-D-D-K-Q-A-L-K-S-T-I
75	1323	-201278	1617.2	-152.14	--	--		V-T-S-D-D-K-Q-A-L-K-S-T-I-N-E
76	1326	-341094	1512.1	-257.24	--	--		S-D-D-K-Q-A-L-K-S-T-I-N-E-A-L
77	1325	2.20805e+06	3435.79	1666.45	--	--		D-K-Q-A-L-K-S-T-I-N-E-A-L-P-K
78	1325	1.17862e+06	2658.87	889.53	--	--		Q-A-L-K-S-T-I-N-E-A-L-P-K-D-V
79	1326	772288	2351.76	582.42	--	--		L-K-S-T-I-N-E-A-L-P-K-D-V-S-E
80	1325	-17946.7	1755.79	-13.54	--	--		S-T-I-N-E-A-L-P-K-D-V-S-E-D-P
81	1324	463630	2119.51	350.17	--	--		I-N-E-A-L-P-K-D-V-S-E-D-P-A-T
82	1324	-192717	1623.78	-145.56	--	--		E-A-L-P-K-D-V-S-E-D-P-A-T-P-K
83	1324	-389775	1474.95	-294.39	--	--		L-P-K-D-V-S-E-D-P-A-T-P-K-D-S
84	1324	-352028	1503.46	-265.88	--	--		K-D-V-S-E-D-P-A-T-P-K-D-S-N-S
85	1327	161661	1891.16	121.82	--	--		V-S-E-D-P-A-T-P-K-D-S-N-S-L-K
86	1326	1426637	2845.23	1075.9	--	--		E-D-P-A-T-P-K-D-S-N-S-L-K-A-R
87	1324	1.98798e+06	3270.83	1501.49	--	--		P-A-T-P-K-D-S-N-S-L-K-A-R-P-R
88	1321	898725	2449.68	680.34	--	--		T-P-K-D-S-N-S-L-K-A-R-P-R-S-R
89	1324	572823	2201.98	432.65	--	--		K-D-S-N-S-L-K-A-R-P-R-S-R-S-Y
90	1321	696499	2296.59	527.25	--	--		S-N-S-L-K-A-R-P-R-S-R-S-Y-S-S
91	1327	429204	2092.78	323.44	--	--		S-L-K-A-R-P-R-S-R-S-Y-S-S-T-S
92	1320	1086008	2592.07	822.73	--	--		K-A-R-P-R-S-R-S-Y-S-S-T-S-I-E
93	1325	1.02823e+06	2545.36	776.02	--	--		R-P-R-S-R-S-Y-S-S-T-S-I-E-E-A
94	1319	244884	1955	185.66	--	--		R-S-R-S-Y-S-S-T-S-I-E-E-A-M-K
95	1326	-52576	1729.69	-39.65	--	--		R-S-Y-S-S-T-S-I-E-E-A-M-K-R-G
96	1315	-227761	1596.14	-173.2	--	--		Y-S-S-T-S-I-E-E-A-M-K-R-G-E-D
97	1324	-417838	1453.75	-315.59	--	--		S-T-S-I-E-E-A-M-K-R-G-E-D-P-P
98	1325	-428116	1446.23	-323.11	--	--		S-I-E-E-A-M-K-R-G-E-D-P-P-T-P
99	1324	-279542	1558.2	-211.13	--	--		E-E-A-M-K-R-G-E-D-P-P-T-P-P-P
100	1326	779621	2357.29	587.95	--	--		A-M-K-R-G-E-D-P-P-T-P-P-P-R-P
101	1325	1.79694e+06	3125.52	1356.18	--	--		K-R-G-E-D-P-P-T-P-P-P-R-P-Q-K
102	1325	281929	1982.12	212.78	--	--		G-E-D-P-P-T-P-P-P-R-P-Q-K-T-H
103	1326	2023323	3295.22	1525.88	--	--		D-P-P-T-P-P-P-R-P-Q-K-T-H-S-R
104	1325	1.39463e+06	2821.89	1052.55	--	--		P-T-P-P-P-R-P-Q-K-T-H-S-R-A-S
105	1325	1.40134e+06	2826.96	1057.62	--	--		P-P-P-R-P-Q-K-T-H-S-R-A-S-S-L
106	1323	1635098	3005.24	1235.9	--	--		P-R-P-Q-K-T-H-S-R-A-S-S-L-D-L
107	1328	1.02542e+06	2541.49	772.15	--	--		P-Q-K-T-H-S-R-A-S-S-L-D-L-N-K
108	1326	862585	2419.86	650.52	--	--		K-T-H-S-R-A-S-S-L-D-L-N-K-V-F
109	1328	1.81431e+06	3135.54	1366.2	--	--		H-S-R-A-S-S-L-D-L-N-K-V-F-Q-P
110	1326	995007	2519.72	750.38	--	--		R-A-S-S-L-D-L-N-K-V-F-Q-P-S-V
111	1326	939556	2477.9	708.56	--	--		S-S-L-D-L-N-K-V-F-Q-P-S-V-P-A
112	1323	2784450	3873.99	2104.65	--	--		L-D-L-N-K-V-F-Q-P-S-V-P-A-T-K
113	1328	1.06862e+06	2574.02	804.68	--	--		L-N-K-V-F-Q-P-S-V-P-A-T-K-S-G
114	1323	1956687	3248.32	1478.98	--	--		K-V-F-Q-P-S-V-P-A-T-K-S-G-L-L
115	1330	581856	2206.82	437.49	--	--		F-Q-P-S-V-P-A-T-K-S-G-L-L-P-P
116	1320	1038852	2556.35	787.01	--	--		P-S-V-P-A-T-K-S-G-L-L-P-P-P-P
117	1328	1.27178e+06	2727	957.66	--	--		V-P-A-T-K-S-G-L-L-P-P-P-P-A-L
118	1320	1854852	3174.53	1405.19	--	--		A-T-K-S-G-L-L-P-P-P-P-A-L-P-P
119	1330	-281729	1557.51	-211.83	--	--		K-S-G-L-L-P-P-P-P-A-L-P-P-R-P
120	1320	1642547	3013.69	1244.35	--	--		G-L-L-P-P-P-P-A-L-P-P-R-P-C-P
121	1324	1.26598e+06	2725.52	956.18	--	--		L-P-P-P-P-A-L-P-P-R-P-C-P-S-Q
122	1326	746550	2332.35	563.01	--	--		P-P-P-A-L-P-P-R-P-C-P-S-Q-S-E
123	1326	109343	1851.8	82.46	--	--		P-A-L-P-P-R-P-C-P-S-Q-S-E-Q-V
124	1327	-9773.4	1761.97	-7.37	--	--		L-P-P-R-P-C-P-S-Q-S-E-Q-V-S-E
125	1326	9174	1776.26	6.92	--	--		P-R-P-C-P-S-Q-S-E-Q-V-S-E-A-E
126	1326	-381528	1481.61	-287.73	--	--		P-C-P-S-Q-S-E-Q-V-S-E-A-E-L-L
127	1327	-431195	1444.4	-324.94	--	--		P-S-Q-S-E-Q-V-S-E-A-E-L-L-P-Q
128	1325	-479360	1407.56	-361.78	--	--		Q-S-E-Q-V-S-E-A-E-L-L-P-Q-L-S
129	1324	610220	2230.23	460.89	--	--		E-Q-V-S-E-A-E-L-L-P-Q-L-S-R-A
130	1324	-157558	1650.34	-119	--	--		V-S-E-A-E-L-L-P-Q-L-S-R-A-P-S
131	1327	-120250	1678.72	-90.62	--	--		E-A-E-L-L-P-Q-L-S-R-A-P-S-Q-A
132	1326	2136243	3380.38	1611.04	--	--		E-L-L-P-Q-L-S-R-A-P-S-Q-A-A-E
133	1327	70240.6	1822.27	52.93	--	--		L-P-Q-L-S-R-A-P-S-Q-A-A-E-S-S
134	1325	912929	2458.34	689	--	--		Q-L-S-R-A-P-S-Q-A-A-E-S-S-P-A
135	1326	2384612	3567.69	1798.35	--	--		S-R-A-P-S-Q-A-A-E-S-S-P-A-K-K
136	1323	60573	1815.12	45.78	--	--		A-P-S-Q-A-A-E-S-S-P-A-K-K-D-V
137	1329	-150394	1656.18	-113.16	--	--		S-Q-A-A-E-S-S-P-A-K-K-D-V-L-Y
138	1323	-217228	1605.15	-164.19	--	--		A-A-E-S-S-P-A-K-K-D-V-L-Y-S-Q
139	1329	248813	1956.56	187.22	--	--		E-S-S-P-A-K-K-D-V-L-Y-S-Q-P-P
140	1324	29968.7	1791.97	22.63	--	--		S-P-A-K-K-D-V-L-Y-S-Q-P-P-S-K
141	1327	87673.6	1835.41	66.07	--	--		A-K-K-D-V-L-Y-S-Q-P-P-S-K-P-I
142	1321	192124	1914.78	145.44	--	--		K-D-V-L-Y-S-Q-P-P-S-K-P-I-R-R
143	1327	-55816.4	1727.28	-42.06	--	--		V-L-Y-S-Q-P-P-S-K-P-I-R-R-K-F
144	1316	644515	2259.09	489.75	--	--		Y-S-Q-P-P-S-K-P-I-R-R-K-F-R-P
145	1322	1.17262e+06	2656.34	887	--	--		Q-P-P-S-K-P-I-R-R-K-F-R-P-E-N
146	1323	1297881	2750.35	981.01	--	--		P-S-K-P-I-R-R-K-F-R-P-E-N-Q-A
147	1323	2318855	3522.06	1752.72	--	--		K-P-I-R-R-K-F-R-P-E-N-Q-A-T-E
148	1326	2678876	3789.61	2020.27	--	--		I-R-R-K-F-R-P-E-N-Q-A-T-E-N-Q
149	1325	634711	2248.37	479.03	--	--		R-K-F-R-P-E-N-Q-A-T-E-N-Q-E-P
150	1325	81874.3	1831.13	61.79	--	--		F-R-P-E-N-Q-A-T-E-N-Q-E-P-S-T
151	1326	-589817	1324.53	-444.81	--	--		P-E-N-Q-A-T-E-N-Q-E-P-S-T-A-A
152	1323	-482326	1404.77	-364.57	--	--		N-Q-A-T-E-N-Q-E-P-S-T-A-A-S-G
153	1327	-496041	1395.53	-373.81	--	--		A-T-E-N-Q-E-P-S-T-A-A-S-G-P-A
154	1323	-59948	1724.03	-45.31	--	--		E-N-Q-E-P-S-T-A-A-S-G-P-A-S-A
155	1328	-446926	1432.8	-336.54	--	--		Q-E-P-S-T-A-A-S-G-P-A-S-A-A-T
156	1325	209233	1927.25	157.91	--	--		P-S-T-A-A-S-G-P-A-S-A-A-T-M-K
157	1328	334853	2021.49	252.15	--	--		T-A-A-S-G-P-A-S-A-A-T-M-K-P-H
158	1323	738354	2327.43	558.09	--	--		A-S-G-P-A-S-A-A-T-M-K-P-H-P-T
159	1326	172109	1899.13	129.8	--	--		G-P-A-S-A-A-T-M-K-P-H-P-T-V-Q
160	1322	966722	2500.6	731.26	--	--		A-S-A-A-T-M-K-P-H-P-T-V-Q-K-Q
161	1331	772244	2349.54	580.2	--	--		A-A-T-M-K-P-H-P-T-V-Q-K-Q-S-S
162	1322	2.12647e+06	3377.87	1608.53	--	--		T-M-K-P-H-P-T-V-Q-K-Q-S-S-K-Q
163	1330	1.52838e+06	2918.49	1149.15	--	--		K-P-H-P-T-V-Q-K-Q-S-S-K-Q-K-K
164	1320	1265571	2728.11	958.77	--	--		H-P-T-V-Q-K-Q-S-S-K-Q-K-K-A-I
165	1328	1.29701e+06	2746.01	976.67	--	--		T-V-Q-K-Q-S-S-K-Q-K-K-A-I-Q-T
166	1320	928165	2472.49	703.16	--	--		Q-K-Q-S-S-K-Q-K-K-A-I-Q-T-A-I
167	1330	471928	2124.17	354.83	--	--		Q-S-S-K-Q-K-K-A-I-Q-T-A-I-R-K
168	1317	989823	2520.91	751.57	--	--		S-K-Q-K-K-A-I-Q-T-A-I-R-K-N-K
169	1325	1.80103e+06	3128.61	1359.27	--	--		Q-K-K-A-I-Q-T-A-I-R-K-N-K-E-A
170	1327	1.97279e+06	3255.99	1486.65	--	--		K-A-I-Q-T-A-I-R-K-N-K-E-A-N-A
171	1327	1.84057e+06	3156.35	1387.01	--	--		I-Q-T-A-I-R-K-N-K-E-A-N-A-V-L
172	1328	1.58095e+06	2959.82	1190.48	--	--		T-A-I-R-K-N-K-E-A-N-A-V-L-A-R
173	1325	972060	2502.97	733.63	--	--		I-R-K-N-K-E-A-N-A-V-L-A-R-L-N
174	1324	1.33426e+06	2777.09	1007.75	--	--		K-N-K-E-A-N-A-V-L-A-R-L-N-S-E
175	1326	-365292	1493.86	-275.48	--	--		K-E-A-N-A-V-L-A-R-L-N-S-E-L-Q
176	1323	1170233	2653.87	884.53	--	--		A-N-A-V-L-A-R-L-N-S-E-L-Q-Q-Q
177	1327	1.03223e+06	2547.2	777.86	--	--		A-V-L-A-R-L-N-S-E-L-Q-Q-Q-L-K
178	1326	1242011	2706	936.66	--	--		L-A-R-L-N-S-E-L-Q-Q-Q-L-K-E-V
179	1330	-425817	1449.18	-320.16	--	--		R-L-N-S-E-L-Q-Q-Q-L-K-E-V-H-Q
180	1327	-412545	1458.45	-310.89	--	--		N-S-E-L-Q-Q-Q-L-K-E-V-H-Q-E-R
181	1329	374785	2051.34	282.01	--	--		E-L-Q-Q-Q-L-K-E-V-H-Q-E-R-I-A
182	1326	-118359	1680.08	-89.26	--	--		Q-Q-Q-L-K-E-V-H-Q-E-R-I-A-L-E
183	1329	234180	1945.55	176.21	--	--		Q-L-K-E-V-H-Q-E-R-I-A-L-E-N-Q
184	1324	177883	1903.69	134.35	--	--		K-E-V-H-Q-E-R-I-A-L-E-N-Q-L-E
185	1330	-17314.4	1756.32	-13.02	--	--		V-H-Q-E-R-I-A-L-E-N-Q-L-E-Q-L
186	1323	-34570	1743.21	-26.13	--	--		Q-E-R-I-A-L-E-N-Q-L-E-Q-L-R-P
187	1329	-4168	1766.2	-3.14	--	--		R-I-A-L-E-N-Q-L-E-Q-L-R-P-V-T
188	1321	-114072	1682.99	-86.35	--	--		A-L-E-N-Q-L-E-Q-L-R-P-V-T-V-L			end POB1
189	1328	-450244	1430.3	-339.04	--	--
190	1319	-586312	1324.83	-444.51	--	--
191	1328	-634921	1291.24	-478.1	--	--
192	1318	-528414	1368.42	-400.92	--	--
193	1322	2.16855e+06	3409.7	1640.36	--	--		D P A T P K D s N S L K A R P			start pS/pT
194	1323	6776225	6891.2	5121.86	--	--		A T P K D S N s L K A R P R S
195	1323	857447	2417.45	648.11	--	--		S L K A R P R s R S Y S S T S
196	1324	650931	2260.98	491.64	--	--		K A R P R S R s Y S S T S I E			pS322_pS
197	1323	324242	2014.42	245.08	--	--		R P R S R S Y s S T S I E E A
198	1324	199337	1919.9	150.56	--	--		P R S R S Y S s T S I E E A M
199	1324	881558	2435.17	665.83	--	--		S R S Y S S T s I E E A M K R
200	1322	-143205	1661.02	-108.32	--	--		P R P Q K T H s R A S S L D L
201	1325	623799	2240.13	470.79	--	--		Q K T H S R A s S L D L N K V
202	1322	1.12428e+07	10273.7	8504.4	--	--		K T H S R A S s L D L N K V F			pS354_pS
203	1326	3951360	4749.25	2979.91	--	--		L N K V F Q P s V P A T K S G
204	1324	-24596.3	1750.76	-18.58	--	--		L P P R P S P s Q S E Q V S E
205	1324	104937	1848.6	79.26	--	--		P R P S P S Q s E Q V S E A E
206	1323	-207384	1612.59	-156.75	--	--		P S Q S E Q V s E A E L L P Q
207	1326	-403538	1465.01	-304.33	--	--		A E L L P Q L s R A P S Q A A
208	1322	-381726	1480.59	-288.75	--	--		P Q L S R A P s Q A A E S S P
209	1331	491136	2138.34	369	--	--		A P S Q A A E s S P A K K D V
210	1321	165481	1894.61	125.27	--	--		P S Q A A E S s P A K K D V L
211	1330	2.71225e+06	3808.63	2039.29	--	--		A K K D V L Y s Q P P S K P I
212	1320	1828499	3154.57	1385.23	--	--		V L Y S Q P P s K P I R R K F
213	1328	-266914	1568.35	-200.99	--	--		A T E N Q E P s T A A S G P A
214	1318	-210560	1609.58	-159.76	--	--		Q E P S T A A s G P A S A A T
215	1328	-189503	1626.64	-142.7	--	--		T A A S G P A s A A T M K P H
216	1319	4.99063e+06	5552.98	3783.64	--	--		H P T V Q K Q s S K Q K K A I
217	1326	3512391	4418.2	2648.86	--	--		P T V Q K Q S s K Q K K A I Q
218	1329	-151925	1655.02	-114.32	--	--		A V L A R L N s E L Q Q Q L K
219	1328	902931	2449.26	679.92	--	--		D V S E D P A t P K D S N S L
220	1327	11307.6	1777.86	8.52	--	--		R S R S Y S S t S I E E A M K
221	1328	3.4722e+06	4383.95	2614.61	--	--		K R G E D P P t P P P R P Q K
222	1324	5.29542e+06	5768.9	3999.57	--	--		P P P R P Q K t H S R A S S L
223	1329	-268877	1567.02	-202.32	--	--		F Q P S V P A t K S G L L P P
224	1323	341384	2027.38	258.04	--	--		F R P E N Q A t E N Q E P S T
225	1328	-436305	1440.8	-328.54	--	--		T E N Q E P S t A A S G P A S
226	1323	3623	1772.08	2.74	--	--		S G P A S A A t M K P H P T V
227	1331	1.67316e+06	3026.41	1257.07	--	--		A T M K P H P t V Q K Q S S K
228	1325	6.69867e+06	6824.94	5055.6	--	--		K Q K K A I Q t A I R K N K E			end pS/pT
229	1330	2.87378e+06	3930.08	2160.74	--	--		D P A T P K D S N S L K A R P			start no-phosphorylated
230	1323	2257601	3475.76	1706.43	--	--		A T P K D S N S L K A R P R S
231	1328	743460	2329.17	559.83	--	--		S L K A R P R S R S Y S S T S
232	1321	1.87668e+06	3189.99	1420.65	--	--		K A R P R S R S Y S S T S I E
233	1332	1.84179e+06	3152.07	1382.73	--	--		R P R S R S Y S S T S I E E A
234	1320	2128659	3381.96	1612.62	--	--		P R S R S Y S S T S I E E A M
235	1333	1.79388e+06	3115.08	1345.75	--	--		S R S Y S S T S I E E A M K R
236	1322	3.32312e+06	4283.05	2513.71	--	--		P R P Q K T H S R A S S L D L
237	1331	2.08249e+06	3333.95	1564.61	--	--		Q K T H S R A S S L D L N K V
238	1320	1308280	2760.46	991.12	--	--		K T H S R A S S L D L N K V F			Ser354
239	1331	1.90096e+06	3197.56	1428.22	--	--		L N K V F Q P S V P A T K S G
240	1319	519462	2163.17	393.83	--	--		L P P R P S P S Q S E Q V S E
241	1324	546316	2181.96	412.63	--	--		P R P S P S Q S E Q V S E A E
242	1327	-251178	1580.06	-189.28	--	--		P S Q S E Q V S E A E L L P Q
243	1325	75816.3	1826.56	57.22	--	--		A E L L P Q L S R A P S Q A A
244	1326	170605	1898	128.66	--	--		P Q L S R A P S Q A A E S S P
245	1325	255512	1962.18	192.84	--	--		A P S Q A A E S S P A K K D V
246	1324	150616	1883.1	113.76	--	--		P S Q A A E S S P A K K D V L
247	1323	714633	2309.5	540.16	--	--		A K K D V L Y S Q P P S K P I
248	1322	321868	2012.81	243.47	--	--		V L Y S Q P P S K P I R R K F
249	1325	-443638	1434.52	-334.82	--	--		A T E N Q E P S T A A S G P A
250	1322	-357925	1498.59	-270.74	--	--		Q E P S T A A S G P A S A A T
251	1326	438815	2100.27	330.93	--	--		T A A S G P A S A A T M K P H
252	1324	2.81247e+06	3893.56	2124.22	--	--		H P T V Q K Q S S K Q K K A I
253	1324	2.38177e+06	3568.26	1798.92	--	--		P T V Q K Q S S K Q K K A I Q
254	1321	1.81619e+06	3144.2	1374.86	--	--		A V L A R L N S E L Q Q Q L K
255	1324	-525437	1372.48	-396.86	--	--		D V S E D P A T P K D S N S L
256	1321	730106	2322.03	552.69	--	--		R S R S Y S S T S I E E A M K
257	1328	1.66013e+06	3019.44	1250.1	--	--		K R G E D P P T P P P R P Q K
258	1318	1.41075e+06	2839.71	1070.37	--	--		P P P R P Q K T H S R A S S L
259	1328	1.15293e+06	2637.51	868.17	--	--		F Q P S V P A T K S G L L P P
260	1317	632427	2249.54	480.2	--	--		F R P E N Q A T E N Q E P S T
261	1326	-371975	1488.82	-280.52	--	--		T E N Q E P S T A A S G P A S
262	1316	1.5948e+06	2981.2	1211.86	--	--		S G P A S A A T M K P H P T V
263	1328	3.77731e+06	4613.7	2844.36	--	--		A T M K P H P T V Q K Q S S K
264	1319	3.39659e+06	4344.46	2575.12	--	--		K Q K K A I Q T A I R K N K E			end PRD
265	1324	1.52991e+07	13324.6	11555.2	--	--		H S Q G L L D A L D L A S K P			start control
266	1329	6262709	6481.69	4712.35	--	--		P R D L S W L D L E A N M C L
267	1328	835199	2398.25	628.92	--	--		Q D L L S T V S I R Y S G H S
268	1327	-345444	1509.02	-260.32	--	--		A K E L V L R S E S E E K V V
269	1328	2.54906e+06	3688.81	1919.47	--	--		I R R K L R E L Q L R N C L R
270	1327	109829	1852.1	82.76	--	--		T L Q K L D E Y L N S P L P G
271	1328	-224004	1600.66	-168.68	--	--		S T L S D s D T E T E			start control
272	1326	-378003	1484.27	-285.07	--	--		E T E V V s R N L C G
273	1328	2.17706e+06	3408.69	1639.35	--	--		I V D I G s N G I R F
274	1326	7897562	7725.27	5955.93	--	--		N G I R F s I S S K A
275	1331	4.75276e+06	5340.16	3570.82	--	--		I R F S I s S K A A H
276	1327	126575	1864.72	95.38	--	--		R F S I S s K A A H H
277	1329	743056	2328.45	559.11	--	--		D R V G L s L Y E V Q
278	1323	4813897	5407.96	3638.62	--	--		I K E V C s A M K R F
279	1330	-98367.4	1695.38	-73.96	--	--		G V P E T s V R V I A
280	1320	1718431	3071.18	1301.84	--	--		N A V Y G s T G W K V
281	1334	-459389	1424.97	-344.37	--	--
282	1319	-424248	1447.7	-321.64	--	--
283	1334	-340957	1513.75	-255.59	--	--
284	1319	-316373	1529.48	-239.86	--	--
285	1333	-353937	1503.82	-265.52	--	--
286	1318	-286264	1552.14	-217.2	--	--
287	1332	14934.9	1780.55	11.21	--	--
288	1320	-213647	1607.49	-161.85	--	--
289	1323	0	1769.34	0	--	--
	381609	3.05464e+08	2569.8	800.46	--	--
	0	0	--	--	--	--
